# Supplementary material for: Delivery and Safety of a Two-Dose Preventive Ebola Virus Disease Vaccine in Pregnant and Non-Pregnant Participants during an Outbreak in the Democratic Republic of the Congo
Source: Vaccines (Basel). 2024 Jul 23;12(8):825. doi: 10.3390/vaccines12080825 (PMC11359453; doi:10.3390/vaccines12080825)
Supplement: Supplementary file 1 [file vaccines-12-00825-s001.zip]

Archive with 1 entries (1 files):
- vaccines-3038591-supplementary.pdf
